# Supplementary material for: Artesunate induces ferroptosis in diffuse large B-cell lymphoma cells by targeting PRDX1 and PRDX2
Source: Cell Death Dis. 2025 Jul 11;16(1):513. doi: 10.1038/s41419-025-07822-7 (PMC12254379; doi:10.1038/s41419-025-07822-7)
Supplement: Supplementary file 2 — Table S1 The proteins with differential expression by Bio-ART treatment [file 41419_2025_7822_MOESM2_ESM.xlsx]

## Sheet: Fixed Value PSM Validator
Table S1 The proteins with differential expression by Bio-art treatment
	Master	Accession	Description	Coverage [%]	# Peptides	# PSMs	# Unique Peptides	# AAs	MW [kDa]	calc. pI	Score Sequest HT: Sequest HT	# Peptides (by Search Engine): Sequest HT	# Protein Groups
1	Master Protein	P08779	Keratin, type I cytoskeletal 16 OS=Homo sapiens OX=9606 GN=KRT16 PE=1 SV=4	11	5	6	1	473	51.2	5.05	16.58	5	1
2	Master Protein	Q13509	Tubulin beta-3 chain OS=Homo sapiens OX=9606 GN=TUBB3 PE=1 SV=2	8	3	3	3	450	50.4	4.93	7.34	3	1
3	Master Protein	O15050	TPR and ankyrin repeat-containing protein 1 OS=Homo sapiens OX=9606 GN=TRANK1 PE=2 SV=4	1	2	2	2	2925	336	6.76	4.28	2	1
4	Master Protein	P18621	60S ribosomal protein L17 OS=Homo sapiens OX=9606 GN=RPL17 PE=1 SV=3	5	1	1	1	184	21.4	10.17	2.97	1	1
5	Master Protein	Q6NVV1	Putative 60S ribosomal protein L13a protein RPL13AP3 OS=Homo sapiens OX=9606 GN=RPL13AP3 PE=5 SV=1	8	1	1	1	102	12.1	10.76	1.9	1	1
6	Master Protein	O43464	Serine protease HTRA2, mitochondrial OS=Homo sapiens OX=9606 GN=HTRA2 PE=1 SV=2	3	1	2	1	458	48.8	10.07	4.36	1	1
7	Master Protein	Q68CQ1	Maestro heat-like repeat-containing protein family member 7 OS=Homo sapiens OX=9606 GN=MROH7 PE=2 SV=4	1	1	2	1	1323	145.6	6.96	3.81	1	1
8	Master Protein	Q8NCA5	Protein FAM98A OS=Homo sapiens OX=9606 GN=FAM98A PE=1 SV=1	3	1	1	1	519	55.4	9.03	3.61	1	1
9	Master Protein	P62263	40S ribosomal protein S14 OS=Homo sapiens OX=9606 GN=RPS14 PE=1 SV=3	9	1	1	1	151	16.3	10.05	3.27	1	1
10	Master Protein	P62851	40S ribosomal protein S25 OS=Homo sapiens OX=9606 GN=RPS25 PE=1 SV=1	7	1	1	1	125	13.7	10.11	2.89	1	1
11	Master Protein	P62244	40S ribosomal protein S15a OS=Homo sapiens OX=9606 GN=RPS15A PE=1 SV=2	7	1	1	1	130	14.8	10.13	2.87	1	1
12	Master Protein	Q06830	Peroxiredoxin-1 OS=Homo sapiens OX=9606 GN=PRDX1 PE=1 SV=1	6	1	1	1	199	22.1	8.13	2.57	1	1
13	Master Protein	P35268	60S ribosomal protein L22 OS=Homo sapiens OX=9606 GN=RPL22 PE=1 SV=2	10	1	1	1	128	14.8	9.19	2.48	1	1
14	Master Protein	Q99836	Myeloid differentiation primary response protein MyD88 OS=Homo sapiens OX=9606 GN=MYD88 PE=1 SV=1	5	1	1	1	296	33.2	6.15	2.48	1	1
15	Master Protein	Q5T4S7	E3 ubiquitin-protein ligase UBR4 OS=Homo sapiens OX=9606 GN=UBR4 PE=1 SV=1	0	1	1	1	5183	573.5	6.04	2.43	1	1
16	Master Protein	P10809	60 kDa heat shock protein, mitochondrial OS=Homo sapiens OX=9606 GN=HSPD1 PE=1 SV=2	4	1	1	1	573	61	5.87	2.88	1	1
17	Master Protein	P30050	60S ribosomal protein L12 OS=Homo sapiens OX=9606 GN=RPL12 PE=1 SV=1	5	1	1	1	165	17.8	9.42	2.58	1	1
18	Master Protein	P62277	40S ribosomal protein S13 OS=Homo sapiens OX=9606 GN=RPS13 PE=1 SV=2	5	1	1	1	151	17.2	10.54	2.31	1	1
19	Master Protein	Q6NZY4	Zinc finger CCHC domain-containing protein 8 OS=Homo sapiens OX=9606 GN=ZCCHC8 PE=1 SV=2	2	1	1	1	707	78.5	4.87	2.37	1	1
20	Master Protein	Q96MH6	Transmembrane protein 68 OS=Homo sapiens OX=9606 GN=TMEM68 PE=2 SV=2	3	1	1	1	324	37.4	7.85	2.35	1	1
21	Master Protein	Q9C0G6	Dynein heavy chain 6, axonemal OS=Homo sapiens OX=9606 GN=DNAH6 PE=2 SV=3	0	1	1	1	4158	475.7	6	2.33	1	1
22	Master Protein	P46821	Microtubule-associated protein 1B OS=Homo sapiens OX=9606 GN=MAP1B PE=1 SV=2	0	1	1	1	2468	270.5	4.81	2.33	1	1
23	Master Protein	Q15717	ELAV-like protein 1 OS=Homo sapiens OX=9606 GN=ELAVL1 PE=1 SV=2	3	1	1	1	326	36.1	9.17	2.31	1	1
24	Master Protein	O75362	Zinc finger protein 217 OS=Homo sapiens OX=9606 GN=ZNF217 PE=1 SV=1	2	1	1	1	1048	115.2	8.48	2.3	1	1
25	Master Protein	Q9Y295	Developmentally-regulated GTP-binding protein 1 OS=Homo sapiens OX=9606 GN=DRG1 PE=1 SV=1	3	1	1	1	367	40.5	8.9	2.29	1	1
26	Master Protein	O43432	Eukaryotic translation initiation factor 4 gamma 3 OS=Homo sapiens OX=9606 GN=EIF4G3 PE=1 SV=2	1	1	1	1	1585	176.5	5.38	2.26	1	1
27	Master Protein	O94985	Calsyntenin-1 OS=Homo sapiens OX=9606 GN=CLSTN1 PE=1 SV=1	1	1	1	1	981	109.7	4.91	2.25	1	1
28	Master Protein	A4UGR9	Xin actin-binding repeat-containing protein 2 OS=Homo sapiens OX=9606 GN=XIRP2 PE=1 SV=2	0	1	1	1	3374	382.1	6.38	2.23	1	1
29	Master Protein	O00481	Butyrophilin subfamily 3 member A1 OS=Homo sapiens OX=9606 GN=BTN3A1 PE=1 SV=3	2	1	1	1	513	57.6	8.03	2.2	1	1
30	Master Protein	Q6YHU6	Thyroid adenoma-associated protein OS=Homo sapiens OX=9606 GN=THADA PE=1 SV=1	0	1	1	1	1953	219.5	6.06	2.24	1	1
31	Master Protein	Q6ZWH5	Serine/threonine-protein kinase Nek10 OS=Homo sapiens OX=9606 GN=NEK10 PE=2 SV=3	1	1	1	1	1172	133.2	6.8	2.16	1	1
32	Master Protein	Q8WZ42	Titin OS=Homo sapiens OX=9606 GN=TTN PE=1 SV=4	0	1	1	1	34350	3813.7	6.35	2.14	1	1
33	Master Protein	P13667	Protein disulfide-isomerase A4 OS=Homo sapiens OX=9606 GN=PDIA4 PE=1 SV=2	1	1	1	1	645	72.9	5.07	2.13	1	1
34	Master Protein	P08183	Multidrug resistance protein 1 OS=Homo sapiens OX=9606 GN=ABCB1 PE=1 SV=3	1	1	1	1	1280	141.4	9	2.11	1	1
35	Master Protein	P62829	60S ribosomal protein L23 OS=Homo sapiens OX=9606 GN=RPL23 PE=1 SV=1	6	1	1	1	140	14.9	10.51	2.11	1	1
36	Master Protein	Q9BQS7	Hephaestin OS=Homo sapiens OX=9606 GN=HEPH PE=1 SV=3	1	1	1	1	1158	130.4	5.99	2.09	1	1
37	Master Protein	Q5HYJ3	Protein FAM76B OS=Homo sapiens OX=9606 GN=FAM76B PE=1 SV=3	3	1	1	1	339	38.7	9.25	2.08	1	1
38	Master Protein	Q8N960	Centrosomal protein of 120 kDa OS=Homo sapiens OX=9606 GN=CEP120 PE=1 SV=2	1	1	1	1	986	112.6	6.25	1.97	1	1
39	Master Protein	Q8N684	Cleavage and polyadenylation specificity factor subunit 7 OS=Homo sapiens OX=9606 GN=CPSF7 PE=1 SV=1	2	1	1	1	471	52	8	2.06	1	1
40	Master Protein	P11532	Dystrophin OS=Homo sapiens OX=9606 GN=DMD PE=1 SV=3	0	1	1	1	3685	426.5	5.88	2.06	1	1
41	Master Protein	Q8IWB9	Testis-expressed protein 2 OS=Homo sapiens OX=9606 GN=TEX2 PE=1 SV=2	1	1	1	1	1127	125.2	6.01	2.05	1	1
42	Master Protein	Q5TBA9	Protein furry homolog OS=Homo sapiens OX=9606 GN=FRY PE=1 SV=1	0	1	1	1	3013	338.7	5.99	1.96	1	1
43	Master Protein	Q5DJT8	Cancer/testis antigen family 45 member A2 OS=Homo sapiens OX=9606 GN=CT45A2 PE=2 SV=3	6	1	1	1	189	21.3	9.64	2.05	1	1
44	Master Protein	Q8IWJ2	GRIP and coiled-coil domain-containing protein 2 OS=Homo sapiens OX=9606 GN=GCC2 PE=1 SV=4	0	1	1	1	1684	195.8	5.14	1.95	1	1
45	Master Protein	Q8NG66	Serine/threonine-protein kinase Nek11 OS=Homo sapiens OX=9606 GN=NEK11 PE=1 SV=2	1	1	1	1	645	74.1	5.06	2.03	1	1
46	Master Protein	Q8TAL6	Fin bud initiation factor homolog OS=Homo sapiens OX=9606 GN=FIBIN PE=1 SV=1	3	1	1	1	211	24.3	5.49	2.02	1	1
47	Master Protein	Q8NCN5	Pyruvate dehydrogenase phosphatase regulatory subunit, mitochondrial OS=Homo sapiens OX=9606 GN=PDPR PE=1 SV=2	1	1	1	1	879	99.3	6.35	2.02	1	1
48	Master Protein	Q9NYQ8	Protocadherin Fat 2 OS=Homo sapiens OX=9606 GN=FAT2 PE=1 SV=2	0	1	1	1	4349	479	5.16	1.94	1	1
49	Master Protein	P05089	Arginase-1 OS=Homo sapiens OX=9606 GN=ARG1 PE=1 SV=2	3	1	1	1	322	34.7	7.21	2	1	1
50	Master Protein	Q9NTI5	Sister chromatid cohesion protein PDS5 homolog B OS=Homo sapiens OX=9606 GN=PDS5B PE=1 SV=1	1	1	1	1	1447	164.6	8.47	1.91	1	1
51	Master Protein	P17677	Neuromodulin OS=Homo sapiens OX=9606 GN=GAP43 PE=1 SV=1	5	1	1	1	238	24.8	4.72	1.99	1	1
52	Master Protein	P49411	Elongation factor Tu, mitochondrial OS=Homo sapiens OX=9606 GN=TUFM PE=1 SV=2	3	1	1	1	452	49.5	7.61	1.99	1	1
53	Master Protein	Q9P2E9	Ribosome-binding protein 1 OS=Homo sapiens OX=9606 GN=RRBP1 PE=1 SV=5	0	1	1	1	1410	152.4	8.6	1.98	1	1
54	Master Protein	P05106	Integrin beta-3 OS=Homo sapiens OX=9606 GN=ITGB3 PE=1 SV=2	1	1	1	1	788	87	5.24	1.98	1	1
55	Master Protein	P38117	Electron transfer flavoprotein subunit beta OS=Homo sapiens OX=9606 GN=ETFB PE=1 SV=3	3	1	1	1	255	27.8	8.1	1.98	1	1
56	Master Protein	O75417	DNA polymerase theta OS=Homo sapiens OX=9606 GN=POLQ PE=1 SV=2	0	1	1	1	2590	289.4	7.36	1.98	1	1
57	Master Protein	P54762	Ephrin type-B receptor 1 OS=Homo sapiens OX=9606 GN=EPHB1 PE=1 SV=1	1	1	1	1	984	109.8	6.4	1.97	1	1
58	Master Protein	P45985	Dual specificity mitogen-activated protein kinase kinase 4 OS=Homo sapiens OX=9606 GN=MAP2K4 PE=1 SV=1	4	1	1	1	399	44.3	8.07	1.96	1	1
59	Master Protein	P39019	40S ribosomal protein S19 OS=Homo sapiens OX=9606 GN=RPS19 PE=1 SV=2	6	1	1	1	145	16.1	10.32	1.96	1	1
60	Master Protein	Q96A00	Protein phosphatase 1 regulatory subunit 14A OS=Homo sapiens OX=9606 GN=PPP1R14A PE=1 SV=1	4	1	1	1	147	16.7	9.38	1.96	1	1
61	Master Protein	Q9H0R5	Guanylate-binding protein 3 OS=Homo sapiens OX=9606 GN=GBP3 PE=1 SV=3	1	1	1	1	595	68.1	6.51	1.9	1	1
62	Master Protein	P18124	60S ribosomal protein L7 OS=Homo sapiens OX=9606 GN=RPL7 PE=1 SV=1	4	1	1	1	248	29.2	10.65	1.95	1	1
63	Master Protein	P19875	C-X-C motif chemokine 2 OS=Homo sapiens OX=9606 GN=CXCL2 PE=1 SV=1	10	1	1	1	107	11.4	10.55	1.95	1	1
64	Master Protein	Q02878	60S ribosomal protein L6 OS=Homo sapiens OX=9606 GN=RPL6 PE=1 SV=3	3	1	1	1	288	32.7	10.58	1.95	1	1
65	Master Protein	Q14574	Desmocollin-3 OS=Homo sapiens OX=9606 GN=DSC3 PE=1 SV=3	1	1	1	1	896	99.9	6.1	1.95	1	1
66	Master Protein	Q13554	Calcium/calmodulin-dependent protein kinase type II subunit beta OS=Homo sapiens OX=9606 GN=CAMK2B PE=1 SV=3	1	1	1	1	666	72.6	7.27	1.95	1	1
67	Master Protein	Q9UBB4	Ataxin-10 OS=Homo sapiens OX=9606 GN=ATXN10 PE=1 SV=1	1	1	1	1	475	53.5	5.25	1.94	1	1
68	Master Protein	O75147	Obscurin-like protein 1 OS=Homo sapiens OX=9606 GN=OBSL1 PE=1 SV=4	0	1	1	1	1896	206.8	5.63	1.94	1	1
69	Master Protein	P23467	Receptor-type tyrosine-protein phosphatase beta OS=Homo sapiens OX=9606 GN=PTPRB PE=1 SV=3	1	1	1	1	1997	224.2	7.61	1.94	1	1
70	Master Protein	Q96RU2	Ubiquitin carboxyl-terminal hydrolase 28 OS=Homo sapiens OX=9606 GN=USP28 PE=1 SV=1	1	1	1	1	1077	122.4	5.2	2.17	1	1
71	Master Protein	Q8NEH6	Meiosis-specific nuclear structural protein 1 OS=Homo sapiens OX=9606 GN=MNS1 PE=2 SV=2	2	1	1	1	495	60.5	7.12	1.97	1	1
72	Master Protein	P11413	Glucose-6-phosphate 1-dehydrogenase OS=Homo sapiens OX=9606 GN=G6PD PE=1 SV=4	1	1	1	1	515	59.2	6.84	1.91	1	1
73	Master Protein	Q8TES7	Fas-binding factor 1 OS=Homo sapiens OX=9606 GN=FBF1 PE=1 SV=2	1	1	1	1	1133	125.4	7.08	1.91	1	1
74	Master Protein	P49643	DNA primase large subunit OS=Homo sapiens OX=9606 GN=PRIM2 PE=1 SV=2	1	1	1	1	509	58.8	7.91	1.91	1	1
75	Master Protein	Q8NEY8	Periphilin-1 OS=Homo sapiens OX=9606 GN=PPHLN1 PE=1 SV=2	2	1	1	1	458	52.7	9.11	1.9	1	1
76	Master Protein	Q5TDH0	Protein DDI1 homolog 2 OS=Homo sapiens OX=9606 GN=DDI2 PE=1 SV=1	5	1	1	1	399	44.5	5.05	0	1	1
77	Master Protein	P62318	Small nuclear ribonucleoprotein Sm D3 OS=Homo sapiens OX=9606 GN=SNRPD3 PE=1 SV=1	8	1	1	1	126	13.9	10.32	2.53	1	1
78	Master Protein	P62913	60S ribosomal protein L11 OS=Homo sapiens OX=9606 GN=RPL11 PE=1 SV=2	8	1	1	1	178	20.2	9.6	2.51	1	1
79	Master Protein	Q6UXK2	Immunoglobulin superfamily containing leucine-rich repeat protein 2 OS=Homo sapiens OX=9606 GN=ISLR2 PE=2 SV=1	2	1	1	1	745	78.9	5.29	2.49	1	1
80	Master Protein	Q07020	60S ribosomal protein L18 OS=Homo sapiens OX=9606 GN=RPL18 PE=1 SV=2	7	1	1	1	188	21.6	11.72	2.38	1	1
81	Master Protein	P84098	60S ribosomal protein L19 OS=Homo sapiens OX=9606 GN=RPL19 PE=1 SV=1	5	1	1	1	196	23.5	11.47	2.2	1	1
82	Master Protein	Q9UN76	Sodium- and chloride-dependent neutral and basic amino acid transporter B(0+) OS=Homo sapiens OX=9606 GN=SLC6A14 PE=2 SV=1	2	1	1	1	642	72.1	8.19	2.16	1	1
83	Master Protein	P55058	Phospholipid transfer protein OS=Homo sapiens OX=9606 GN=PLTP PE=1 SV=1	1	1	1	1	493	54.7	7.01	2.14	1	1
84	Master Protein	Q8NFJ8	Class E basic helix-loop-helix protein 22 OS=Homo sapiens OX=9606 GN=BHLHE22 PE=2 SV=1	5	1	1	1	381	37	7.39	2.12	1	1
85	Master Protein	Q5VU57	Cytosolic carboxypeptidase 6 OS=Homo sapiens OX=9606 GN=AGBL4 PE=2 SV=3	2	1	1	1	503	58.2	8.41	2.12	1	1
86	Master Protein	Q96EN8	Molybdenum cofactor sulfurase OS=Homo sapiens OX=9606 GN=MOCOS PE=1 SV=2	1	1	1	1	888	98.1	6.7	2.1	1	1
87	Master Protein	O14607	Histone demethylase UTY OS=Homo sapiens OX=9606 GN=UTY PE=1 SV=2	1	1	2	1	1347	149.5	7.75	2.1	1	1
88	Master Protein	P20674	Cytochrome c oxidase subunit 5A, mitochondrial OS=Homo sapiens OX=9606 GN=COX5A PE=1 SV=2	5	1	1	1	150	16.8	6.79	2.09	1	1
89	Master Protein	P84243	Histone H3.3 OS=Homo sapiens OX=9606 GN=H3F3A PE=1 SV=2	5	1	1	1	136	15.3	11.27	2.07	1	1
90	Master Protein	Q9NPD8	Ubiquitin-conjugating enzyme E2 T OS=Homo sapiens OX=9606 GN=UBE2T PE=1 SV=1	4	1	1	1	197	22.5	7.99	1.99	1	1
91	Master Protein	Q8TDN4	CDK5 and ABL1 enzyme substrate 1 OS=Homo sapiens OX=9606 GN=CABLES1 PE=1 SV=2	1	1	1	1	633	67.6	9.17	1.98	1	1
92	Master Protein	Q86SJ6	Desmoglein-4 OS=Homo sapiens OX=9606 GN=DSG4 PE=1 SV=1	1	1	1	1	1040	113.8	4.56	1.96	1	1
93	Master Protein	Q9ULM0	Pleckstrin homology domain-containing family H member 1 OS=Homo sapiens OX=9606 GN=PLEKHH1 PE=2 SV=2	1	1	1	1	1364	151.1	7.94	1.95	1	1
94	Master Protein	Q3B7T1	Erythroid differentiation-related factor 1 OS=Homo sapiens OX=9606 GN=EDRF1 PE=1 SV=1	1	1	1	1	1238	138.4	6.33	1.94	1	1
95	Master Protein	Q8TCX5	Rhophilin-1 OS=Homo sapiens OX=9606 GN=RHPN1 PE=1 SV=2	1	1	1	1	670	73.5	7.53	1.94	1	1
96	Master Protein	Q13153	Serine/threonine-protein kinase PAK 1 OS=Homo sapiens OX=9606 GN=PAK1 PE=1 SV=2	1	1	1	1	545	60.6	5.76	1.93	1	1
97	Master Protein	Q16288	NT-3 growth factor receptor OS=Homo sapiens OX=9606 GN=NTRK3 PE=1 SV=2	1	1	1	1	839	94.4	6.58	1.93	1	1
98	Master Protein	Q6R327	Rapamycin-insensitive companion of mTOR OS=Homo sapiens OX=9606 GN=RICTOR PE=1 SV=1	1	1	1	1	1708	192.1	7.47	1.93	1	1
99	Master Protein	P62899	60S ribosomal protein L31 OS=Homo sapiens OX=9606 GN=RPL31 PE=1 SV=1	7	1	1	1	125	14.5	10.54	1.92	1	1
100	Master Protein	P46013	Proliferation marker protein Ki-67 OS=Homo sapiens OX=9606 GN=MKI67 PE=1 SV=2	0	1	1	1	3256	358.5	9.45	1.92	1	1
101	Master Protein	Q8NEN9	PDZ domain-containing protein 8 OS=Homo sapiens OX=9606 GN=PDZD8 PE=1 SV=1	1	1	1	1	1154	128.5	6.09	1.92	1	1
102	Master Protein	Q8WWH4	Ankyrin repeat, SAM and basic leucine zipper domain-containing protein 1 OS=Homo sapiens OX=9606 GN=ASZ1 PE=2 SV=1	3	1	1	1	475	53.4	5.87	1.92	1	1
103	Master Protein	O15078	Centrosomal protein of 290 kDa OS=Homo sapiens OX=9606 GN=CEP290 PE=1 SV=2	0	1	1	1	2479	290.2	5.95	1.91	1	1
104	Master Protein	P28290	Protein ITPRID2 OS=Homo sapiens OX=9606 GN=ITPRID2 PE=1 SV=3	1	1	1	1	1259	138.3	5.19	1.91	1	1
105	Master Protein	Q9H8E8	Cysteine-rich protein 2-binding protein OS=Homo sapiens OX=9606 GN=KAT14 PE=1 SV=3	1	1	1	1	782	88.8	6.57	1.91	1	1
106	Master Protein	Q07075	Glutamyl aminopeptidase OS=Homo sapiens OX=9606 GN=ENPEP PE=1 SV=3	1	1	1	1	957	109.2	5.47	1.91	1	1
107	Master Protein	Q5T9Z0	Transmembrane epididymal protein 1 OS=Homo sapiens OX=9606 GN=TEDDM1 PE=2 SV=1	3	1	1	1	273	31.3	7.85	1.9	1	1
108	Master Protein	Q63HQ0	AP-1 complex-associated regulatory protein OS=Homo sapiens OX=9606 GN=AP1AR PE=1 SV=1	3	1	1	1	302	34.3	4.87	1.9	1	1
109	Master Protein	Q71U36	Tubulin alpha-1A chain OS=Homo sapiens OX=9606 GN=TUBA1A PE=1 SV=1	4	2	2	2	451	50.1	5.06	5.16	2	1
110	Master Protein	P08865	40S ribosomal protein SA OS=Homo sapiens OX=9606 GN=RPSA PE=1 SV=4	4	1	1	1	295	32.8	4.87	3.06	1	1
111	Master Protein	Q10570	Cleavage and polyadenylation specificity factor subunit 1 OS=Homo sapiens OX=9606 GN=CPSF1 PE=1 SV=2	1	1	1	1	1443	160.8	6.4	3.06	1	1
112	Master Protein	Q16630	Cleavage and polyadenylation specificity factor subunit 6 OS=Homo sapiens OX=9606 GN=CPSF6 PE=1 SV=2	3	1	1	1	551	59.2	7.15	2.36	1	1
113	Master Protein	Q8WWI1	LIM domain only protein 7 OS=Homo sapiens OX=9606 GN=LMO7 PE=1 SV=3	1	1	1	1	1683	192.6	8.09	2.33	1	1
114	Master Protein	P62753	40S ribosomal protein S6 OS=Homo sapiens OX=9606 GN=RPS6 PE=1 SV=1	3	1	1	1	249	28.7	10.84	2.25	1	1
115	Master Protein	Q9H0H0	Integrator complex subunit 2 OS=Homo sapiens OX=9606 GN=INTS2 PE=1 SV=2	1	1	1	1	1204	134.2	6.05	2.24	1	1
116	Master Protein	Q9H808	Transducin-like enhancer protein 6 OS=Homo sapiens OX=9606 GN=TLE6 PE=1 SV=2	2	1	1	1	572	63.4	6.15	2.17	1	1
117	Master Protein	O95639	Cleavage and polyadenylation specificity factor subunit 4 OS=Homo sapiens OX=9606 GN=CPSF4 PE=1 SV=1	4	1	1	1	269	30.2	8.31	2.16	1	1
118	Master Protein	Q8IV32	Coiled-coil domain-containing protein 71 OS=Homo sapiens OX=9606 GN=CCDC71 PE=1 SV=3	3	1	1	1	467	49.6	11.8	2.14	1	1
119	Master Protein	Q99590	Protein SCAF11 OS=Homo sapiens OX=9606 GN=SCAF11 PE=1 SV=2	1	1	1	1	1463	164.6	8.41	2.14	1	1
120	Master Protein	A6NHQ2	rRNA/tRNA 2'-O-methyltransferase fibrillarin-like protein 1 OS=Homo sapiens OX=9606 GN=FBLL1 PE=3 SV=2	3	1	1	1	334	34.8	10.35	2.13	1	1
121	Master Protein	Q15013	MAD2L1-binding protein OS=Homo sapiens OX=9606 GN=MAD2L1BP PE=1 SV=1	4	1	1	1	274	31	6.3	2.12	1	1
122	Master Protein	P62906	60S ribosomal protein L10a OS=Homo sapiens OX=9606 GN=RPL10A PE=1 SV=2	4	1	1	1	217	24.8	9.94	2.1	1	1
123	Master Protein	Q9Y5A7	NEDD8 ultimate buster 1 OS=Homo sapiens OX=9606 GN=NUB1 PE=1 SV=2	1	1	1	1	615	70.5	5.96	2.06	1	1
124	Master Protein	Q96JH8	Ras-associating and dilute domain-containing protein OS=Homo sapiens OX=9606 GN=RADIL PE=1 SV=5	1	1	1	1	1075	117.4	7.09	2.05	1	1
125	Master Protein	Q9UNP9	Peptidyl-prolyl cis-trans isomerase E OS=Homo sapiens OX=9606 GN=PPIE PE=1 SV=1	2	1	1	1	301	33.4	5.6	2.01	1	1
126	Master Protein	Q9BTA9	WW domain-containing adapter protein with coiled-coil OS=Homo sapiens OX=9606 GN=WAC PE=1 SV=3	1	1	1	1	647	70.7	9.45	2	1	1
127	Master Protein	Q99928	Gamma-aminobutyric acid receptor subunit gamma-3 OS=Homo sapiens OX=9606 GN=GABRG3 PE=2 SV=2	3	1	1	1	467	54.3	7.52	1.99	1	1
128	Master Protein	P06748	Nucleophosmin OS=Homo sapiens OX=9606 GN=NPM1 PE=1 SV=2	2	1	1	1	294	32.6	4.78	1.98	1	1
129	Master Protein	P11142	Heat shock cognate 71 kDa protein OS=Homo sapiens OX=9606 GN=HSPA8 PE=1 SV=1	2	1	1	1	646	70.9	5.52	1.97	1	1
130	Master Protein	Q9UN70	Protocadherin gamma-C3 OS=Homo sapiens OX=9606 GN=PCDHGC3 PE=1 SV=1	1	1	1	1	934	101	5.21	1.97	1	1
131	Master Protein	Q5M9N0	Coiled-coil domain-containing protein 158 OS=Homo sapiens OX=9606 GN=CCDC158 PE=2 SV=2	1	1	1	1	1113	127.1	6.46	1.96	1	1
132	Master Protein	Q6ZVD8	PH domain leucine-rich repeat-containing protein phosphatase 2 OS=Homo sapiens OX=9606 GN=PHLPP2 PE=1 SV=3	0	1	1	1	1323	146.7	5.71	1.96	1	1
133	Master Protein	P21399	Cytoplasmic aconitate hydratase OS=Homo sapiens OX=9606 GN=ACO1 PE=1 SV=3	1	1	1	1	889	98.3	6.68	1.94	1	1
134	Master Protein	Q8TAY7	Protein FAM110D OS=Homo sapiens OX=9606 GN=FAM110D PE=2 SV=1	3	1	1	1	271	28.7	10.04	1.93	1	1
135	Master Protein	Q01362	High affinity immunoglobulin epsilon receptor subunit beta OS=Homo sapiens OX=9606 GN=MS4A2 PE=2 SV=1	3	1	1	1	244	26.5	5.11	1.92	1	1
136	Master Protein	Q6KCM7	Calcium-binding mitochondrial carrier protein SCaMC-2 OS=Homo sapiens OX=9606 GN=SLC25A25 PE=1 SV=1	2	1	1	1	469	52.6	8.35	1.9	1	1
137	Master Protein	Q96JH7	Deubiquitinating protein VCIP135 OS=Homo sapiens OX=9606 GN=VCPIP1 PE=1 SV=2	1	1	1	1	1222	134.2	7.2	1.9	1	1
